# Supplementary material for: Whole-Genome Sequence Data Uncover Widespread Heterothallism in the Largest Group of Lichen-Forming Fungi
Source: Genome Biol Evol. 2019 Feb 4;11(3):721–30. doi: 10.1093/gbe/evz027 (PMC6414310; doi:10.1093/gbe/evz027)
Supplement: Supplementary Data [file evz027_supp.zip]

Archive with 6 entries (6 files):
- Fig.S1.pdf
- Fig.S2.pdf
- Supplementary Materials Legends.docx
- Table_S1.pdf
- Table_S2.pdf
- Table_S3.pdf
